# Supplementary material for: 9Å structure of the COPI coat reveals that the Arf1 GTPase occupies two contrasting molecular environments
Source: eLife. 2017 Jun 16;6:e26691. doi: 10.7554/eLife.26691 (PMC5482573; doi:10.7554/eLife.26691)
Supplement: Figure 4—source data 1. — This source file contains the volume values (in voxels) for the unoccupied ‘extra’ densities shown in Figure 4—figure supplement 1B, as determined using Chimera. DOI: http://dx.doi.org/10.7554/eLife.26691.012 [file elife-26691-fig4-data1.xlsx]

## Sheet: Sheet1
density ID	volume occupied (grid points)
1	1
2	1
3	1
4	1
5	1
6	1
7	1
8	1
9	1
10	1
11	2
12	2
13	2
14	2
15	2
16	3
17	3
18	3
19	4
20	4
21	4
22	4
23	4
24	5
25	5
26	6
27	6
28	6
29	7
30	7
31	7
32	7
33	8
34	8
35	8
36	8
37	9
38	9
39	10
40	10
41	10
42	10
43	10
44	11
45	11
46	11
47	11
48	12
49	12
50	12
51	15
52	15
53	16
54	17
55	17
56	18
57	18
58	18
59	19
60	19
61	21
62	21
63	22
64	22
65	23
66	24
67	27
68	83
69	145
70	155
71	466
72	603
73	766
74	770
