# Supplementary material for: 9Å structure of the COPI coat reveals that the Arf1 GTPase occupies two contrasting molecular environments
Source: eLife. 2017 Jun 16;6:e26691. doi: 10.7554/eLife.26691 (PMC5482573; doi:10.7554/eLife.26691)
Supplement: Figure 6—source data 1. — This source data file contains the values obtained by quantifying the pulldown experiments (Figure 6D) using Image-Studio software, and presented in Figure 6E. DOI: http://dx.doi.org/10.7554/eLife.26691.017 [file elife-26691-fig6-data1.xlsx]

## Sheet: Tabelle1
	beads GMPPNP	b19-391d1-137 GMPPNP	b19-391d1-175 GMPPNP	b19-391d1-243 GMPPNP	b19-291d GMPPNP	b19-391d GDP
	362	1120	20200	41900	34400	6540
	245	1980	12600	40300	37400	2430
	909	13700	56500	93800	70300	4260
Mean	505.333	5600	29766.7	58666.7	47366.7	4410
Normalization	beads GMPPNP %	b19-391d1-137 GMPPNP %	b19-391d1-175 GMPPNP %	b19-391d1-243 GMPPNP %	b19-291d GMPPNP %	b19-391d GDP %
	0.764251	2.36453	42.646	88.4588	72.6249	13.8072
	0.517241	4.18015	26.601	85.0809	78.9585	5.13019
	1.91907	28.9233	119.282	198.03	148.417	8.99367
Mean % normalized to Ctb19-391d	1.06685	11.8227	62.8431	123.856	100	9.31034
Standart deviation	0.748304	14.8374	49.5317	64.258	42.0494	4.34715
SEM	0.432033	8.56637	28.5972	37.0994	24.2772	2.50983
